# Supplementary material for: BLV-CoCoMo Dual qPCR Assay Targeting LTR Region for Quantifying Bovine Leukemia Virus: Comparison with Multiplex Real-Time qPCR Assay Targeting pol Region
Source: Pathogens. 2024 Dec 16;13(12):1111. doi: 10.3390/pathogens13121111 (PMC11677995; doi:10.3390/pathogens13121111)
Supplement: Supplementary file 1 [file pathogens-13-01111-s001.zip]

Archive with 1 entries (1 files):
- pathogens-3300003-supplementary.pdf
